# Supplementary material for: Potential Climate Impact Variations Due to Fueling Behavior of Plug-in Hybrid Vehicle Owners in the US
Source: Environ Sci Technol. 2020 Dec 16;55(1):65–72. doi: 10.1021/acs.est.0c03796 (PMC8277143; doi:10.1021/acs.est.0c03796)
Supplement: Supplementary file 2 — es0c03796_si_002.xlsx [file es0c03796_si_002.xlsx]

## Sheet: aer
Electric range of BEV and PHEV, miles
		2010	2011	2012	2013	2014	2015	2016	2017	2018	2019	2020	2021	2022	2023	2024	2025	2026	2027	2028	2029	2030	2031	2032	2033	2034	2035	2036	2037	2038	2039	2040	2041	2042	2043	2044	2045	2046	2047	2048	2049	2050
PHEV	SSP1	35	35	28.567	27.2546	25.0448	25.3786	34.3636	30.0524	32.2913	31.0917	30.5717	30.9013	31.7407	32.7499	33.7592	34.7685	35.7777	36.787	37.7962	38.8055	39.8148	40.824	41.8333	42.8426	43.8518	44.8611	45.8703	46.8796	47.8889	48.8981	49.9074	50.9166	51.9259	52.9352	53.9444	54.9537	55.963	56.9722	57.9254	58.6824	59.0328
PHEV	SSP2	35	35	28.567	27.2546	25.0448	25.3786	34.3636	30.0524	32.2913	30.8408	29.9983	29.9157	30.2891	30.8145	31.3398	31.8652	32.3906	32.916	33.4414	33.9668	34.4922	35.0176	35.543	36.0684	36.5937	37.1191	37.6445	38.1699	38.6953	39.2207	39.7461	40.2715	40.7969	41.3223	41.8477	42.373	42.8984	43.4238	43.92	44.3141	44.4965
PHEV	SSP5	35	35	28.567	27.2546	25.0448	25.3786	34.3636	30.0524	32.2913	30.5899	29.4248	28.93	28.8374	28.879	28.9205	28.962	29.0035	29.045	29.0866	29.1281	29.1696	29.2111	29.2526	29.2942	29.3357	29.3772	29.4187	29.4602	29.5018	29.5433	29.5848	29.6263	29.6678	29.7094	29.7509	29.7924	29.8339	29.8754	29.9147	29.9458	29.9602
BEV	SSP1	73	73	110.712	134.279	134.798	164.012	200.047	221.953	271.591	275.879	282.552	292.209	303.656	315.699	327.742	339.785	351.828	363.871	375.468	385.727	393.309	397.77	399.554	400	400	400	400	400	400	400	400	400	400	400	400	400	400	400	400	400	400
BEV	SSP2	73	73	110.712	134.279	134.798	164.012	200.047	221.953	271.591	273.522	277.165	282.95	290.019	297.517	305.014	312.512	320.01	327.507	334.727	341.114	345.835	348.612	349.722	350	350	350	350	350	350	350	350	350	350	350	350	350	350	350	350	350	350
BEV	SSP5	73	73	110.712	134.279	134.798	164.012	200.047	221.953	271.591	271.165	271.778	273.691	276.383	279.335	282.287	285.239	288.191	291.144	293.986	296.501	298.36	299.453	299.891	300	300	300	300	300	300	300	300	300	300	300	300	300	300	300	300	300	300

## Sheet: batt_cap
Battery capacity, kWh
		2010	2011	2012	2013	2014	2015	2016	2017	2018	2019	2020	2021	2022	2023	2024	2025	2026	2027	2028	2029	2030	2031	2032	2033	2034	2035	2036	2037	2038	2039	2040	2041	2042	2043	2044	2045	2046	2047	2048	2049	2050
PHEV	SSP1	8.87145	8.73716	8.60287	8.46858	8.33429	8.2	8.2	8.2	8.2	8.27222	8.41667	8.66222	8.99444	9.37	9.76	10.15	10.54	10.93	11.3128	11.6739	11.9917	12.2589	12.4828	12.685	12.88	13.075	13.27	13.465	13.66	13.855	14.05	14.245	14.44	14.635	14.83	15.025	15.22	15.415	15.5992	15.7454	15.8131
PHEV	SSP2	8.87145	8.73716	8.60287	8.46858	8.33429	8.2	8.2	8.2	8.2	8.23611	8.30833	8.43111	8.59722	8.785	8.98	9.175	9.37	9.565	9.75639	9.93694	10.0958	10.2294	10.3414	10.4425	10.54	10.6375	10.735	10.8325	10.93	11.0275	11.125	11.2225	11.32	11.4175	11.515	11.6125	11.71	11.8075	11.8996	11.9727	12.0066
PHEV	SSP5	8.87145	8.73716	8.60287	8.46858	8.33429	8.2	8.2	8.2	8.2	8.2	8.2	8.2	8.2	8.2	8.2	8.2	8.2	8.2	8.2	8.2	8.2	8.2	8.2	8.2	8.2	8.2	8.2	8.2	8.2	8.2	8.2	8.2	8.2	8.2	8.2	8.2	8.2	8.2	8.2	8.2	8.2
BEV	SSP1	21.5873	26.1887	30.7901	35.3914	39.9928	44.5942	48.6554	52.7165	56.7777	60.6627	64.3716	67.8339	71.0848	74.23	77.34	80.45	83.56	86.67	89.6648	92.3141	94.2722	95.4241	95.8848	96	96	96	96	96	96	96	96	96	96	96	96	96	96	96	96	96	96
BEV	SSP2	21.5873	26.1887	30.7901	35.3914	39.9928	44.5942	48.6554	52.7165	56.7777	60.4238	63.6549	66.305	68.457	70.3667	72.2133	74.1	76.0333	78.0067	79.9259	81.6296	82.8889	83.6296	83.9259	84	84	84	84	84	84	84	84	84	84	84	84	84	84	84	84	84	84
BEV	SSP5	21.5873	26.1887	30.7901	35.3914	39.9928	44.5942	48.6554	52.7165	56.7777	60.3497	63.4327	65.8309	67.6422	69.1074	70.317	71.2111	71.737	71.9474	72	72	72	72	72	72	72	72	72	72	72	72	72	72	72	72	72	72	72	72	72	72	72

## Sheet: batt_price
Battery pack price, $/kWh
		2010	2011	2012	2013	2014	2015	2016	2017	2018	2019	2020	2021	2022	2023	2024	2025	2026	2027	2028	2029	2030	2031	2032	2033	2034	2035	2036	2037	2038	2039	2040	2041	2042	2043	2044	2045	2046	2047	2048	2049	2050
BEV	SSP1	600	516.48	446.153	386.814	336.645	294.138	258.047	227.339	201.157	178.789	159.64	143.219	129.112	116.975	106.522	97.5098	89.7383	83.0378	77.2667	72.3062	68.057	64.4363	61.3756	58.8183	56.7185	55.0396	53.7535	52.8397	52.2849	52.0827	52.0827	52.0827	52.0827	52.0827	52.0827	52.0827	52.0827	52.0827	52.0827	52.0827	52.0827
BEV	SSP2	600	516.48	446.153	386.814	336.645	294.287	258.569	228.486	203.185	181.941	164.148	149.299	136.974	126.829	118.585	112.02	106.964	103.289	100.916	99.8019	99.8019	99.8019	99.8019	99.8019	99.8019	99.8019	99.8019	99.8019	99.8019	99.8019	99.8019	99.8019	99.8019	99.8019	99.8019	99.8019	99.8019	99.8019	99.8019	99.8019	99.8019
BEV	SSP5	600	516.48	446.153	386.814	336.645	294.611	259.704	230.989	207.632	188.92	174.261	163.191	155.372	150.591	148.771	148.771	148.771	148.771	148.771	148.771	148.771	148.771	148.771	148.771	148.771	148.771	148.771	148.771	148.771	148.771	148.771	148.771	148.771	148.771	148.771	148.771	148.771	148.771	148.771	148.771	148.771
PHEV	SSP1	700	611.985	537.47	474.232	420.435	374.555	335.332	301.719	272.844	247.984	226.535	207.993	191.936	178.012	165.926	155.429	146.314	138.406	131.558	125.647	120.571	116.244	112.595	109.567	107.112	105.193	103.784	102.866	102.311	102.109	102.109	102.109	102.109	102.109	102.109	102.109	102.109	102.109	102.109	102.109	102.109
PHEV	SSP2	700	611.983	537.46	474.209	420.391	374.631	335.742	302.704	274.649	250.842	230.663	213.597	199.213	187.157	177.143	168.942	162.374	157.31	153.661	151.381	150.321	149.362	148.501	147.735	147.061	146.479	145.986	145.583	145.21	144.864	144.544	144.249	143.978	143.73	143.504	143.3	143.116	142.953	142.809	142.684	142.578
PHEV	SSP5	700	611.98	537.451	474.187	420.347	374.882	336.764	305.044	278.873	257.525	240.397	227.013	217.024	210.21	206.483	204.694	203.018	201.445	199.971	198.59	197.296	196.084	194.949	193.889	192.897	191.972	191.11	190.307	189.561	188.869	188.229	187.64	187.097	186.601	186.15	185.741	185.374	185.047	184.759	184.51	184.299
Annual rel. cost reduction rate
BEV	SSP1	0.15	0.147456	0.144822	0.142056	0.139156	0.136122	0.132956	0.129656	0.126222	0.122656	0.118956	0.115122	0.111156	0.107056	0.102822	0.0984556	0.0939556	0.0893222	0.0845556	0.0796556	0.0746222	0.0694556	0.0641556	0.0587222	0.0531556	0.0474556	0.0416222	0.0356556	0.0295556	0.0233222	0.0169556	0.0104556	0.00478889	0.00128889	0	0	0	0	0	0	0
BEV	SSP2	0.15	0.147456	0.144822	0.142056	0.139156	0.136122	0.132956	0.129508	0.125632	0.121179	0.11615	0.110544	0.104362	0.0976041	0.0902695	0.0823586	0.0738713	0.0648076	0.0551675	0.0449511	0.0341583	0.0227891	0.011339	0.00367858	0	0	0	0	0	0	0	0	0	0	0	0	0	0	0	0	0
BEV	SSP5	0.15	0.147456	0.144822	0.142056	0.139156	0.136122	0.132956	0.129187	0.124349	0.117972	0.110056	0.100603	0.0896103	0.0770795	0.0630103	0.0474026	0.0302564	0.0142846	0.00402821	0	0	0	0	0	0	0	0	0	0	0	0	0	0	0	0	0	0	0	0	0	0
Annual abs. cost reduction rate, $/kWh
BEV	SSP1		83.52	77.1685	69.3102	60.5596	51.1798	43.3431	36.7837	31.2826	26.6597	22.7662	19.4794	16.6979	14.3377	12.3294	10.6151	9.14695	7.88486	6.79544	5.85067	5.02703	4.30464	3.66662	3.09856	2.58806	2.12429	1.69773	1.29981	0.922698	0.575833	0.292216	0.106573	0.0224631	0	0	0	0	0	0	0	0
BEV	SSP2		83.52	77.1685	69.3102	60.543	51.1052	43.1411	36.3895	30.6542	25.7854	21.6503	18.1324	15.1302	12.5554	10.3317	8.39249	6.67946	5.14074	3.72918	2.41711	1.30697	0.51123	0.123742	0	0	0	0	0	0	0	0	0	0	0	0	0	0	0	0	0	0
BEV	SSP5		83.52	77.1685	69.3102	60.507	50.9431	42.701	35.5272	29.2687	23.8323	19.1058	14.9684	11.2953	7.95969	4.96556	2.5378	0.935594	0.202204	0	0	0	0	0	0	0	0	0	0	0	0	0	0	0	0	0	0	0	0	0	0	0
PHEV incremental cost over BEV battery, $/kWh
PHEV	SSP1	100	95.505	91.3171	87.4179	83.79	80.4175	77.2852	74.3793	71.6868	69.1956	66.8949	64.7743	62.8246	61.0373	59.4045	57.9194	56.5757	55.3678	54.2909	53.3408	52.514	51.8077	51.2197	50.7484	50.3932	50.1538	50.031	50.026	50.026	50.026	50.026	50.026	50.026	50.026	50.026	50.026	50.026	50.026	50.026	50.026	50.026
PHEV	SSP2	100	95.5025	91.3076	87.3951	83.7464	80.3443	77.1728	74.2173	71.4641	68.9007	66.5156	64.2982	62.2386	60.3279	58.558	56.9212	55.4109	54.0208	52.7454	51.5796	50.5191	49.56	48.6988	47.9328	47.2595	46.6773	46.1846	45.7807	45.4077	45.0619	44.742	44.4471	44.176	43.928	43.7021	43.4977	43.3141	43.1507	43.1507	43.1507	43.1507
PHEV	SSP5	100	95.5	91.298	87.3723	83.7027	80.271	77.0604	74.0552	71.2414	68.6058	66.1364	63.822	61.6526	59.6186	57.7114	55.9231	54.2461	52.6738	51.1999	49.8184	48.5242	47.3122	46.1779	45.1171	44.1259	43.2007	42.3382	41.5354	40.7894	40.0978	39.4581	38.8681	38.326	37.83	37.3782	36.9694	36.6022	36.2754	36.2754	36.2754	36.2754

## Sheet: elec
Carbon intensity of electric grid mix, g CO2e/kWh
	2010	2011	2012	2013	2014	2015	2016	2017	2018	2019	2020	2021	2022	2023	2024	2025	2026	2027	2028	2029	2030	2031	2032	2033	2034	2035	2036	2037	2038	2039	2040	2041	2042	2043	2044	2045	2046	2047	2048	2049	2050
SSP1	560.505	559.4	502.727	502.529	513.966	480.649	467.644	457.973	466.23	472.224	458.604	444.984	431.364	417.744	404.124	390.503	376.883	363.263	349.643	336.023	322.403	308.783	295.162	281.542	267.922	254.302	240.682	227.062	213.442	199.821	186.201	172.581	158.961	145.341	131.721	118.101	104.481	90.8604	77.2403	63.6201	50
SSP2	560.505	559.4	502.727	502.529	513.966	480.649	467.644	457.973	466.23	472.224	464.249	456.274	448.299	440.324	432.349	424.374	416.399	408.424	400.449	392.474	384.499	376.525	368.55	360.575	352.6	344.625	336.65	328.675	320.7	312.725	304.75	296.775	288.8	280.825	272.85	264.875	256.9	248.925	240.95	232.975	225
SSP3	560.505	559.4	502.727	502.529	513.966	480.649	467.644	457.973	466.23	472.224	469.894	467.565	465.235	462.905	460.575	458.245	455.916	453.586	451.256	448.926	446.596	444.266	441.937	439.607	437.277	434.947	432.617	430.288	427.958	425.628	423.298	420.968	418.639	416.309	413.979	411.649	409.319	406.989	404.66	402.33	400

## Sheet: ctax
Carbon tax, USD/t CO2e
	2010	2011	2012	2013	2014	2015	2016	2017	2018	2019	2020	2021	2022	2023	2024	2025	2026	2027	2028	2029	2030	2031	2032	2033	2034	2035	2036	2037	2038	2039	2040	2041	2042	2043	2044	2045	2046	2047	2048	2049	2050
SSP1	0	0	0	0	0	0	0	0	0	0	0	6.66667	13.3333	20	26.6667	33.3333	40	46.6667	53.3333	60	66.6667	73.3333	80	86.6667	93.3333	100	106.667	113.333	120	126.667	133.333	140	146.667	153.333	160	166.667	173.333	180	186.667	193.333	200
SSP2	0	0	0	0	0	0	0	0	0	0	0	3.33333	6.66667	10	13.3333	16.6667	20	23.3333	26.6667	30	33.3333	36.6667	40	43.3333	46.6667	50	53.3333	56.6667	60	63.3333	66.6667	70	73.3333	76.6667	80	83.3333	86.6667	90	93.3333	96.6667	100
SSP5	0	0	0	0	0	0	0	0	0	0	0	0	0	0	0	0	0	0	0	0	0	0	0	0	0	0	0	0	0	0	0	0	0	0	0	0	0	0	0	0	0

## Sheet: sales
Vehicle sales, in million units
		2010	2011	2012	2013	2014	2015	2016	2017	2018	2019	2020	2021	2022	2023	2024	2025	2026	2027	2028	2029	2030	2031	2032	2033	2034	2035	2036	2037	2038	2039	2040	2041	2042	2043	2044	2045	2046	2047	2048	2049	2050	cum
SSP1	UF=0.9
	ICEV	10.5152	12.3142	14.3302	15.7676	15.5506	15.8258	15.8098	15.3889	15.0279	14.9215	15.07	15.1123	14.8605	14.1917	14.16	13.418	12.8887	11.7387	10.6128	9.03236	7.13959	5.61448	4.07402	3.19773	2.44727	1.99871	1.64984	1.39597	1.21161	1.05462	0.941045	0.81525	0.700067	0.606638	0.56653	0.524617	0.494031	0.461005	0.434938	0.407577	0.384621
	HEV	0.273464	0.274709	0.288444	0.25326	0.260878	0.252044	0.281982	0.290587	0.337298	0.382999	0.480532	0.578213	0.77231	0.953173	1.40948	1.82055	2.59808	2.89808	3.45941	3.33632	3.48665	3.06426	3.01709	2.61983	2.55612	2.26128	2.18837	1.96174	1.88535	1.71152	1.6333	1.50696	1.44039	1.34461	1.28563	1.20918	1.15621	1.09257	1.04356	0.988213	0.942174	59.5968
	PHEV	0.00405446	0.00745937	0.0188342	0.00109113	0.00184637	0.00321197	0.0053865	0.0089486	0.0123304	0.0175998	0.0263698	0.0550176	0.286041	0.996071	0.463445	1.03037	0.913334	1.92081	2.53079	4.13008	5.49103	7.12271	8.33435	9.4187	10.0952	10.8371	11.2039	11.6937	11.9512	12.3146	12.5259	12.7461	12.8761	13.0078	13.0523	13.1047	13.1096	13.1208	13.1024	13.0869	13.0516
	BEV	0.00268216	0.00645038	0.00852806	0.000505106	0.000834305	0.00135944	0.00207203	0.00304738	0.00528886	0.00930035	0.0165875	0.0299044	0.0643673	0.215031	0.296038	0.349233	0.509222	0.640932	0.977218	1.51169	2.58352	3.48448	4.45736	5.03044	5.58346	5.94646	6.2729	6.51931	6.76963	6.98456	7.2096	7.4569	7.72012	7.99648	8.27823	8.57151	8.87556	9.18907	9.51286	9.84463	10.1854
	HFCEV	1.66563e-07	2.85193e-07	1.82869e-07	1.19472e-07	6.59169e-08	3.73907e-08	2.04241e-08	1.0997e-08	3.56467e-08	1.17124e-07	3.91093e-07	1.29078e-06	1.51307e-06	1.20089e-06	4.83606e-07	5.52035e-07	7.65711e-07	8.00169e-07	8.74407e-07	9.20671e-07	9.55878e-07	9.78917e-07	9.84527e-07	9.88336e-07	1.00399e-06	1.02036e-06	1.03827e-06	1.05465e-06	1.07342e-06	1.09109e-06	1.10974e-06	1.13257e-06	1.15614e-06	1.1791e-06	1.20182e-06	1.22431e-06	1.24691e-06	1.26913e-06	1.29109e-06	1.31263e-06	1.33379e-06
SSP1	UF=0.7																																										0
	ICEV	10.5152	12.3142	14.3302	15.7676	15.5506	15.8258	15.8098	15.3889	15.0279	14.9216	15.0702	15.1138	14.8781	14.1973	14.1864	13.4617	12.9651	11.8971	11.0154	9.30594	8.03194	6.02501	4.95069	3.63346	3.06344	2.38781	2.10155	1.74177	1.58138	1.37294	1.26939	1.13853	1.06575	0.976349	0.90816	0.805953	0.714115	0.654792	0.623841	0.590092	0.561991
	HEV	0.273464	0.274709	0.288444	0.25326	0.260879	0.252044	0.281983	0.290588	0.3373	0.383004	0.480547	0.578352	0.774387	0.95396	1.415	1.83023	2.62421	2.95987	3.56869	3.49666	3.70932	3.31461	3.3199	2.93477	2.90964	2.62836	2.5865	2.37087	2.3209	2.15621	2.09996	1.97399	1.9182	1.81769	1.7625	1.67893	1.62435	1.55098	1.49596	1.4298	1.37566
	PHEV	0.00405445	0.00745916	0.0188325	0.00108888	0.00184254	0.00320526	0.00537513	0.0089294	0.0123033	0.0175273	0.026137	0.0529868	0.260334	0.982193	0.423723	0.961126	0.787798	1.64755	1.89883	3.55046	4.01025	6.12129	6.47331	8.104	8.28393	9.31381	9.39375	9.98495	10.0428	10.4006	10.4473	10.6421	10.6514	10.7475	10.7383	10.7925	10.7837	10.7826	10.7295	10.6865	10.6144
	BEV	0.00268216	0.00645038	0.00852807	0.000505106	0.000834306	0.00135944	0.00207204	0.0030474	0.0052889	0.00930057	0.0165887	0.0299243	0.065086	0.220053	0.298529	0.354136	0.514789	0.652816	1.00455	1.58047	2.7321	3.68165	4.84972	5.37698	6.14052	6.44348	6.92943	7.15731	7.5298	7.77039	8.10101	8.37825	8.7106	9.02037	9.36738	9.71238	10.0825	10.4429	10.8147	11.1893	11.5762
	HFCEV	1.66563e-07	2.85193e-07	1.82869e-07	1.19472e-07	6.5917e-08	3.73908e-08	2.04242e-08	1.09971e-08	3.5647e-08	1.17127e-07	3.91123e-07	1.2917e-06	1.52874e-06	1.20535e-06	4.88591e-07	5.54099e-07	7.7055e-07	8.0368e-07	8.84377e-07	9.27421e-07	9.79777e-07	1.00243e-06	1.01901e-06	1.02028e-06	1.04166e-06	1.05982e-06	1.08219e-06	1.10217e-06	1.12548e-06	1.14772e-06	1.17133e-06	1.19591e-06	1.22113e-06	1.24591e-06	1.27096e-06	1.29583e-06	1.32063e-06	1.34453e-06	1.36797e-06	1.39118e-06	1.41411e-06	3.47073e-05
SSP1	diff 0.7-0.9
	ICEV	4.8791e-09	1.2622e-07	1.12428e-06	1.65569e-06	2.97431e-06	5.24871e-06	8.89107e-06	1.51939e-05	2.14706e-05	5.68991e-05	0.000179319	0.00151998	0.0176335	0.00563089	0.0264605	0.0437617	0.076431	0.158375	0.402537	0.273577	0.892345	0.410533	0.876665	0.435729	0.616173	0.389102	0.451703	0.345796	0.369773	0.318321	0.328345	0.32328	0.365685	0.36971	0.34163	0.281335	0.220084	0.193787	0.188903	0.182516	0.177371
	HEV	1.82465e-09	3.37536e-08	2.19113e-07	2.06001e-07	4.01612e-07	5.38147e-07	9.43373e-07	1.42293e-06	2.21762e-06	5.08945e-06	1.5497e-05	0.000138424	0.00207672	0.00078671	0.00551852	0.00968543	0.0261317	0.0617947	0.109281	0.160339	0.222672	0.250354	0.302803	0.314939	0.353517	0.367077	0.398128	0.409123	0.435545	0.444692	0.466659	0.467027	0.477811	0.473078	0.476868	0.469749	0.468147	0.458419	0.452407	0.441585	0.433485
	PHEV	-8.71998e-09	-2.04407e-07	-1.71613e-06	-2.25593e-06	-3.83312e-06	-6.71126e-06	-1.13741e-05	-1.91994e-05	-2.71346e-05	-7.25298e-05	-0.000232803	-0.00203082	-0.025707	-0.0138786	-0.0397218	-0.0692425	-0.125536	-0.273252	-0.631962	-0.579623	-1.48077	-1.00142	-1.86104	-1.3147	-1.81126	-1.52328	-1.81014	-1.70872	-1.9084	-1.91398	-2.07856	-2.104	-2.22469	-2.26035	-2.31397	-2.31222	-2.32587	-2.33814	-2.37295	-2.40041	-2.43712	-43.2633
	BEV	1.52292e-11	7.25792e-10	6.93182e-09	4.3262e-10	1.12442e-09	3.09824e-09	7.74137e-09	1.91815e-08	4.69797e-08	2.19634e-07	1.22826e-06	1.99072e-05	0.000718619	0.00502231	0.00249152	0.00490278	0.00556737	0.0118843	0.0273337	0.0687843	0.14858	0.197173	0.392351	0.346535	0.557061	0.497027	0.656537	0.638001	0.760162	0.785828	0.891411	0.92135	0.990483	1.02389	1.08915	1.14086	1.20693	1.25381	1.3018	1.3447	1.39081
	HFCEV	9.22292e-16	3.11841e-14	1.45015e-13	1.00443e-13	8.88862e-14	8.65093e-14	7.81526e-14	7.12981e-14	3.25479e-13	2.85921e-12	2.9981e-11	9.16775e-10	1.56738e-08	4.4606e-09	4.98485e-09	2.0643e-09	4.83898e-09	3.51079e-09	9.9699e-09	6.7499e-09	2.38994e-08	2.35145e-08	3.44782e-08	3.19452e-08	3.76684e-08	3.94639e-08	4.39197e-08	4.75162e-08	5.20612e-08	5.66252e-08	6.15837e-08	6.33484e-08	6.49828e-08	6.68124e-08	6.91402e-08	7.15192e-08	7.37196e-08	7.54017e-08	7.68801e-08	7.85528e-08	8.03213e-08
SSP2	UF=0.75
	ICEV	10.5152	12.3142	14.3302	15.7676	15.5506	15.8258	15.8098	15.3889	15.0282	14.9224	15.0725	15.1511	15.0273	14.3136	14.4241	13.7098	13.3562	12.4216	11.8184	10.3548	9.71139	7.62349	7.06333	5.21772	4.85289	3.74144	3.52911	2.91545	2.78991	2.44088	2.34959	2.14638	2.08802	1.96334	1.92365	1.84377	1.81569	1.76258	1.74189	1.70523	1.68927
	HEV	0.273464	0.274709	0.288445	0.253261	0.26088	0.252046	0.281985	0.290591	0.337323	0.38307	0.480746	0.578835	0.784264	0.955535	1.43371	1.83955	2.67439	3.05012	3.79009	3.84382	4.30829	4.00345	4.21355	3.80527	3.91708	3.59493	3.65225	3.4024	3.43343	3.26657	3.39659	3.27954	3.38029	3.30149	3.39554	3.34014	3.41555	3.37397	3.42729	3.39369	3.42683
	PHEV	0.00405443	0.00745869	0.0188285	0.00108356	0.00183351	0.00318945	0.00534833	0.00888415	0.0120031	0.0166839	0.024081	0.0403308	0.138726	0.999657	0.292609	0.891833	0.54939	1.32634	1.28559	2.91615	3.10655	5.56713	5.80727	8.11301	8.38134	9.99836	10.2187	11.2409	11.4461	12.132	12.2535	12.7193	12.8081	13.1462	13.2218	13.4829	13.5593	13.7733	13.8585	14.0433	14.1394
	BEV	0.00268215	0.00645066	0.00852908	0.000508943	0.000841929	0.00137328	0.00209484	0.00308248	0.0052411	0.00900582	0.0155361	0.0270701	0.0501516	0.128053	0.247834	0.269826	0.420632	0.446546	0.628336	0.758298	1.08254	1.60509	1.98703	2.46589	2.72203	2.95887	3.09355	3.18249	3.26096	3.30179	3.34549	3.38171	3.42428	3.46379	3.50736	3.55099	3.59674	3.64383	3.69215	3.74198	3.7927
	HFCEV	1.66563e-07	2.85194e-07	1.8287e-07	1.19472e-07	6.59171e-08	3.7391e-08	2.04243e-08	1.09972e-08	3.56524e-08	1.17182e-07	3.91603e-07	1.29545e-06	1.60824e-06	1.26443e-06	5.16649e-07	5.56917e-07	7.87744e-07	8.09588e-07	9.04324e-07	9.49321e-07	1.02648e-06	1.05232e-06	1.10175e-06	1.11085e-06	1.15341e-06	1.17831e-06	1.21397e-06	1.24196e-06	1.27767e-06	1.31063e-06	1.34666e-06	1.38573e-06	1.42734e-06	1.46937e-06	1.51299e-06	1.55763e-06	1.60361e-06	1.65071e-06	1.69909e-06	1.74865e-06	1.79951e-06
SSP2	UF=0.6
	ICEV	10.5152	12.3142	14.3302	15.7676	15.5506	15.8258	15.8098	15.3889	15.0282	14.9225	15.0726	15.1518	15.0338	14.3491	14.4202	13.7579	13.382	12.5299	11.9282	10.7939	9.91595	8.51462	7.43439	6.20457	5.33355	4.56234	4.03061	3.57709	3.26294	3.0063	2.82164	2.6672	2.55329	2.45598	2.38309	2.31953	2.27149	2.22861	2.19591	2.166	2.14288
	HEV	0.273464	0.274709	0.288445	0.253261	0.26088	0.252046	0.281986	0.290592	0.337324	0.383073	0.480754	0.578898	0.785013	0.960718	1.43324	1.8524	2.68209	3.0962	3.84308	3.98594	4.44727	4.25189	4.44973	4.13219	4.24335	3.98634	4.06511	3.89857	4.09204	3.94336	4.14568	4.03743	4.23063	4.15094	4.31046	4.25048	4.3691	4.32249	4.40369	4.36596	4.41715
	PHEV	0.00405443	0.00745858	0.0188277	0.00108242	0.00183157	0.00318604	0.00534255	0.00887439	0.0119896	0.0166479	0.0239618	0.0394056	0.129649	0.926161	0.285387	0.823152	0.497707	1.14129	1.07658	2.20557	2.65584	4.12624	5.00187	6.34524	7.26024	8.2752	8.89059	9.55637	9.85987	10.3467	10.4876	10.8543	10.9209	11.2062	11.2506	11.4817	11.5303	11.7247	11.7865	11.9561	12.0319
	BEV	0.00268215	0.00645066	0.00852908	0.000508943	0.000841929	0.00137328	0.00209485	0.00308249	0.00524112	0.00900593	0.0155367	0.0270782	0.0503393	0.134644	0.264745	0.271302	0.432128	0.452947	0.646026	0.787258	1.13635	1.71214	2.07469	2.67383	2.8635	3.22224	3.29264	3.46339	3.49375	3.59159	3.61974	3.68933	3.72317	3.7828	3.82357	3.8806	3.92775	3.9849	4.03717	4.09548	4.15167
	HFCEV	1.66563e-07	2.85194e-07	1.8287e-07	1.19472e-07	6.59172e-08	3.7391e-08	2.04244e-08	1.09973e-08	3.56525e-08	1.17183e-07	3.91618e-07	1.29586e-06	1.61364e-06	1.32171e-06	5.11844e-07	5.62455e-07	7.85875e-07	8.14155e-07	9.06729e-07	9.59954e-07	1.03241e-06	1.07442e-06	1.12213e-06	1.14349e-06	1.18324e-06	1.21547e-06	1.25087e-06	1.2836e-06	1.32023e-06	1.35843e-06	1.39868e-06	1.44044e-06	1.48365e-06	1.52827e-06	1.57415e-06	1.62137e-06	1.66986e-06	1.71965e-06	1.77075e-06	1.82315e-06	1.87694e-06
SSP2	diff 0.6-0.75
	ICEV	2.4396e-09	6.31231e-08	5.62531e-07	8.41613e-07	1.51087e-06	2.66816e-06	4.51947e-06	7.72079e-06	1.07046e-05	2.82503e-05	9.17719e-05	0.000696846	0.00645414	0.0355493	-0.00395277	0.0481171	0.0257558	0.108288	0.109747	0.43907	0.204557	0.891133	0.371059	0.986858	0.480659	0.8209	0.501493	0.661645	0.473026	0.565425	0.47205	0.520822	0.465267	0.492638	0.459434	0.475755	0.455799	0.466038	0.454018	0.460766	0.453609
	HEV	9.12342e-10	1.68803e-08	1.09632e-07	1.04481e-07	2.03159e-07	2.73248e-07	4.78657e-07	7.22706e-07	1.11239e-06	2.54261e-06	7.93592e-06	6.22404e-05	0.000748814	0.00518317	-0.000471226	0.0128531	0.00770077	0.0460707	0.0529983	0.142121	0.13898	0.248449	0.236176	0.326925	0.326267	0.391415	0.41286	0.496173	0.658602	0.676795	0.749093	0.757888	0.850339	0.849453	0.914924	0.910337	0.953543	0.948525	0.9764	0.972266	0.99032
	PHEV	-4.36006e-09	-1.02225e-07	-8.58662e-07	-1.14682e-06	-1.94851e-06	-3.41129e-06	-5.7806e-06	-9.75572e-06	-1.35205e-05	-3.59927e-05	-0.000119141	-0.000925177	-0.00907787	-0.0734953	-0.00722168	-0.0686808	-0.0516824	-0.185049	-0.20901	-0.710582	-0.450702	-1.44089	-0.805403	-1.76777	-1.1211	-1.72316	-1.32812	-1.68455	-1.58621	-1.78532	-1.76595	-1.86505	-1.88718	-1.94	-1.97119	-2.00126	-2.029	-2.04861	-2.07203	-2.08723	-2.10747
	BEV	7.61472e-12	3.62968e-10	3.46814e-09	2.20226e-10	5.73435e-10	1.57971e-09	3.95001e-09	9.79285e-09	2.30605e-08	1.0502e-07	5.86859e-07	8.04438e-06	0.000187701	0.0065909	0.0169114	0.00147645	0.0114954	0.00640139	0.0176897	0.0289601	0.0538059	0.107057	0.0876554	0.207942	0.141467	0.263369	0.199089	0.280903	0.232793	0.289799	0.274251	0.307625	0.298888	0.319005	0.316202	0.329606	0.331012	0.341068	0.345015	0.353497	0.358971
	HFCEV	4.61154e-16	1.55953e-14	7.2558e-14	5.10682e-14	4.52242e-14	4.39714e-14	3.97199e-14	3.62285e-14	1.62164e-13	1.42015e-12	1.53874e-11	4.1e-10	5.39641e-09	5.7281e-08	-4.80508e-09	5.53732e-09	-1.86926e-09	4.5667e-09	2.40453e-09	1.06333e-08	5.92818e-09	2.20997e-08	2.03763e-08	3.26353e-08	2.98302e-08	3.71558e-08	3.6903e-08	4.16433e-08	4.25531e-08	4.78064e-08	5.20199e-08	5.47129e-08	5.63173e-08	5.89005e-08	6.11543e-08	6.37453e-08	6.62472e-08	6.89377e-08	7.16519e-08	7.45022e-08	7.74307e-08
SSP5	UF=0.6
	ICEV	10.5152	12.3142	14.3302	15.7676	15.5507	15.8259	15.8098	15.3889	15.0285	14.9234	15.075	15.1865	15.1383	14.7182	14.2485	14.1807	13.4376	13.0388	12.156	11.4317	10.5158	9.58624	8.70162	7.72879	7.00148	6.20666	5.73321	5.18722	4.90761	4.57141	4.41094	4.20886	4.11781	3.99878	3.9494	3.88191	3.85842	3.82334	3.81636	3.80159	3.80407
	HEV	0.273464	0.274709	0.288445	0.253261	0.26088	0.252047	0.281987	0.290594	0.337345	0.383139	0.480951	0.579118	0.789422	0.997601	1.37719	1.91698	2.59998	3.19822	3.75987	4.21346	4.51491	4.79505	4.87321	5.01444	5.05762	5.32871	5.28323	5.60782	5.55091	5.88036	5.82407	6.10604	6.05756	6.27378	6.23416	6.38924	6.35762	6.46402	6.4388	6.50857	6.48596
	PHEV	0.00405442	0.00745834	0.0188257	0.00107973	0.001827	0.00317804	0.00532901	0.00885155	0.0118579	0.0162862	0.0230866	0.032937	0.0822242	0.543788	0.95693	0.641595	1.02538	1.06339	1.7069	2.19937	3.17743	4.12306	5.22153	6.36414	7.36394	8.25837	9.00759	9.48901	10.0356	10.2727	10.6885	10.8216	11.1567	11.2619	11.5443	11.6532	11.9006	12.0225	12.246	12.38	12.5833
	BEV	0.00268215	0.00645056	0.00852864	0.000508325	0.000840905	0.00137161	0.00209228	0.0030787	0.00497174	0.00809877	0.0131163	0.0213462	0.0249196	0.0303399	0.0429482	0.0276867	0.0161434	0.0107388	0.0113705	0.0122978	0.01285	0.0134363	0.013783	0.0140962	0.0145536	0.0149972	0.0154966	0.0159767	0.016545	0.0171062	0.0177321	0.0183636	0.0190421	0.0197335	0.0204614	0.0212092	0.0219886	0.0227927	0.0236274	0.0277484	0.0383095
	HFCEV	1.66563e-07	2.85194e-07	1.8287e-07	1.19472e-07	6.59173e-08	3.73911e-08	2.04245e-08	1.09974e-08	3.5659e-08	1.1725e-07	3.92181e-07	1.29838e-06	1.65365e-06	1.73877e-06	1.84351e-06	6.8101e-07	8.52207e-07	9.75015e-07	1.02565e-06	1.10818e-06	1.15161e-06	1.20438e-06	1.22818e-06	1.25322e-06	1.28716e-06	1.32253e-06	1.35795e-06	1.39253e-06	1.43104e-06	1.47002e-06	1.51209e-06	1.55521e-06	1.60065e-06	1.64709e-06	1.69534e-06	1.74482e-06	1.79591e-06	1.84837e-06	1.90238e-06	1.95588e-06	2.00686e-06
SSP5	UF=0.45
	ICEV	10.5152	12.3142	14.3302	15.7676	15.5507	15.8259	15.8098	15.3889	15.0285	14.9234	15.075	15.1868	15.1403	14.7408	14.2545	14.2103	13.476	13.1103	12.267	11.6898	10.7083	10.1767	9.03979	8.57715	7.40908	7.11107	6.19603	6.01421	5.41428	5.32813	4.96391	4.92429	4.70344	4.6902	4.55901	4.56169	4.48715	4.49964	4.46061	4.47759	4.45694
	HEV	0.273464	0.274709	0.288445	0.253261	0.26088	0.252047	0.281987	0.290594	0.337346	0.383141	0.480955	0.579138	0.789653	1.00075	1.3782	1.92474	2.61185	3.22773	3.81414	4.30557	4.64206	4.97958	5.09575	5.32808	5.58417	5.72685	6.08531	6.16146	6.5562	6.60628	6.95758	6.98549	7.25382	7.26737	7.45735	7.46223	7.5911	7.59047	7.67401	7.66696	7.71123
	PHEV	0.00405442	0.00745829	0.0188252	0.00107915	0.00182602	0.00317633	0.0053261	0.00884663	0.0118511	0.0162683	0.0230261	0.0326205	0.0794163	0.509009	0.947058	0.598244	0.96323	0.946399	1.51346	1.79207	2.81028	3.23086	4.57609	5.03468	6.32852	6.75841	7.60976	7.91284	8.3642	8.58753	8.81448	9.01822	9.17634	9.36673	9.50489	9.68728	9.82556	10.003	10.1461	10.317	10.4565
	BEV	0.00268215	0.00645056	0.00852864	0.000508325	0.000840905	0.00137161	0.00209229	0.0030787	0.00497175	0.00809881	0.0131166	0.0213483	0.0249426	0.0308471	0.0444235	0.029792	0.0185227	0.0108907	0.0115183	0.0125244	0.0130383	0.0137931	0.0141008	0.0145797	0.0149515	0.0155714	0.0159924	0.0165973	0.0171381	0.0178003	0.0184375	0.0191335	0.0198273	0.0205714	0.021328	0.0221235	0.0229402	0.0237913	0.0281434	0.0394009	0.0735684
	HFCEV	1.66563e-07	2.85194e-07	1.8287e-07	1.19472e-07	6.59173e-08	3.73912e-08	2.04245e-08	1.09974e-08	3.56591e-08	1.17251e-07	3.92189e-07	1.29851e-06	1.65529e-06	1.76661e-06	1.84564e-06	6.85859e-07	8.53185e-07	9.79527e-07	1.02908e-06	1.11638e-06	1.15785e-06	1.22091e-06	1.24418e-06	1.27866e-06	1.30975e-06	1.35459e-06	1.38716e-06	1.42854e-06	1.46658e-06	1.51114e-06	1.5546e-06	1.60092e-06	1.64726e-06	1.69625e-06	1.74595e-06	1.79767e-06	1.85051e-06	1.9051e-06	1.95885e-06	2.00982e-06	2.04753e-06
SSP5	diff 0.45-0.6
	ICEV	1.21981e-09	3.15649e-08	2.81363e-07	4.24268e-07	7.61397e-07	1.34509e-06	2.27833e-06	3.89155e-06	5.35176e-06	1.41163e-05	4.66228e-05	0.000242886	0.00205402	0.0226302	0.00606435	0.0296628	0.038466	0.071493	0.11099	0.258062	0.192527	0.590441	0.338171	0.848358	0.407596	0.904416	0.462822	0.826991	0.506664	0.756721	0.552966	0.715425	0.585622	0.691422	0.609608	0.679787	0.628736	0.6763	0.644246	0.675993	0.652874
	HEV	4.56175e-10	8.441e-09	5.4835e-08	5.26131e-08	1.02171e-07	1.37673e-07	2.41081e-07	3.64179e-07	5.57577e-07	1.27355e-06	4.03068e-06	1.97979e-05	0.000231172	0.00315379	0.00100757	0.00775916	0.011874	0.0295037	0.0542685	0.0921055	0.127152	0.18453	0.222535	0.313643	0.526551	0.398145	0.802078	0.553644	1.00529	0.725925	1.1335	0.879447	1.19626	0.993593	1.2232	1.073	1.23348	1.12646	1.23521	1.15839	1.22527
	PHEV	-2.18005e-09	-5.11178e-08	-4.2948e-07	-5.78153e-07	-9.82284e-07	-1.71964e-06	-2.91382e-06	-4.91708e-06	-6.75717e-06	-1.79761e-05	-6.04827e-05	-0.000316538	-0.00280787	-0.0347789	-0.00987192	-0.0433513	-0.0621511	-0.116987	-0.193434	-0.407303	-0.367146	-0.892197	-0.64544	-1.32947	-1.03542	-1.49997	-1.39784	-1.57616	-1.67142	-1.68519	-1.87398	-1.80337	-1.98037	-1.89513	-2.03941	-1.96595	-2.075	-2.01954	-2.0999	-2.06303	-2.1268
	BEV	3.80739e-12	1.815e-10	1.73458e-09	1.10862e-10	2.88796e-10	7.95268e-10	1.98851e-09	4.92946e-09	1.09409e-08	4.72382e-08	2.5206e-07	2.06319e-06	2.30647e-05	0.000507196	0.00147528	0.0021053	0.00237923	0.000151894	0.000147825	0.000226559	0.00018828	0.00035683	0.000317749	0.000483471	0.00039792	0.000574142	0.000495812	0.000620606	0.000593168	0.000694046	0.000705394	0.000769911	0.000785136	0.000837896	0.000866552	0.00091429	0.000951532	0.000998568	0.00451607	0.0116525	0.0352589
	HFCEV	2.30579e-16	7.7985e-15	3.62916e-14	2.57471e-14	2.28085e-14	2.21659e-14	2.00217e-14	1.82599e-14	8.10519e-14	7.09871e-13	7.82989e-12	1.29901e-10	1.64252e-09	2.78402e-08	2.12816e-09	4.84972e-09	9.78468e-10	4.51212e-09	3.43058e-09	8.19889e-09	6.2437e-09	1.65296e-08	1.60037e-08	2.54388e-08	2.25897e-08	3.20555e-08	2.92085e-08	3.60057e-08	3.55396e-08	4.11233e-08	4.25114e-08	4.57037e-08	4.66054e-08	4.91605e-08	5.06012e-08	5.28483e-08	5.45992e-08	5.67343e-08	5.64687e-08	5.39462e-08	4.06665e-08

## Sheet: ghg
Well-to-wheel greenhouse gas emissions, in Mt CO2e
		2010	2011	2012	2013	2014	2015	2016	2017	2018	2019	2020	2021	2022	2023	2024	2025	2026	2027	2028	2029	2030	2031	2032	2033	2034	2035	2036	2037	2038	2039	2040	2041	2042	2043	2044	2045	2046	2047	2048	2049	2050	Cumulative (Gt)
SSP1	low UF	1430.78	1430.7	1440.87	1447.66	1449.72	1451.48	1454.96	1453.82	1449.46	1442.97	1437.97	1432.27	1423.19	1414.05	1402.22	1392.46	1382.2	1369.03	1354.49	1332.26	1306.74	1267.23	1220.26	1166.43	1107.31	1046.46	989.922	933.276	877.32	822.396	769.041	717.715	668.868	622.662	579.225	538.37	500.261	464.538	431.161	399.872	370.427	45.192
SSP1	high UF	1430.78	1430.7	1440.87	1447.66	1449.72	1451.48	1454.96	1453.81	1449.46	1442.97	1437.97	1432.27	1423.13	1413.88	1401.9	1391.85	1381.12	1366.99	1350.21	1325.19	1294.24	1248.97	1194.76	1133.42	1066.42	997.456	932.593	867.389	802.657	738.735	676.182	615.776	558.071	503.344	452.045	404.165	359.933	318.789	280.534	244.875	211.555	43.2788
SSP2	low UF	1430.78	1430.7	1440.87	1447.66	1449.72	1451.48	1454.96	1453.82	1449.46	1442.98	1437.98	1433.45	1425.83	1418.4	1408.54	1401.01	1393.32	1383.7	1374.35	1360.56	1347.71	1324.85	1297.54	1264.26	1226.11	1185.71	1149.47	1112.68	1076.71	1041.48	1008	976.201	946.773	919.541	894.957	872.777	853.499	836.46	821.682	808.84	797.85	50.2527
SSP2	high UF	1430.78	1430.7	1440.87	1447.66	1449.72	1451.48	1454.96	1453.81	1449.46	1442.98	1437.98	1433.45	1425.81	1418.28	1408.29	1400.53	1392.66	1382.52	1372.45	1356.61	1341.63	1314.25	1282.51	1243.07	1198.85	1151.58	1108.57	1064.48	1020.95	977.86	936.506	896.879	859.874	825.345	793.815	765.02	739.493	716.55	696.225	678.162	662.274	48.7549
SSP5	low UF	1430.78	1430.7	1440.87	1447.66	1449.72	1451.48	1454.96	1453.82	1449.46	1442.98	1438	1434.64	1428.4	1423.05	1415.17	1409.74	1404.12	1397.86	1392.07	1383.46	1377.3	1364.97	1350.46	1334.11	1314.32	1294.65	1279.66	1265.08	1251.13	1238.34	1226.88	1216.89	1208.37	1201.45	1196.12	1192.38	1190.48	1189.99	1190.81	1192.84	1195.91	54.8511
SSP5	high UF	1430.78	1430.7	1440.87	1447.66	1449.72	1451.48	1454.96	1453.82	1449.46	1442.98	1438	1434.63	1428.39	1422.97	1414.96	1409.37	1403.5	1396.86	1390.41	1380.54	1372.77	1357.52	1339.82	1318.73	1293.97	1268.47	1247.38	1226.34	1205.73	1186.22	1167.88	1151.25	1136.3	1123.32	1112.22	1103.12	1096.16	1091	1087.47	1085.51	1084.93	53.6282

## Sheet: sens
Senstivity analysis of the difference between low and high UF, in Gt CO2e
	SSP1	SSP2	SSP5
Half UF spread	-0.443386	-0.418393	-0.41315
Constant sales	-0.134974	-0.132398	-0.0857468
Electricity CI	-0.00857855	-0.0364573	-0.0656463

## Sheet: all_scens_sort
All emission scenarios sorted by SSP, Mt CO2e
#				2005	2006	2007	2008	2009	2010	2011	2012	2013	2014	2015	2016	2017	2018	2019	2020	2021	2022	2023	2024	2025	2026	2027	2028	2029	2030	2031	2032	2033	2034	2035	2036	2037	2038	2039	2040	2041	2042	2043	2044	2045	2046	2047	2048	2049	2050
1	SSP1	UF=0.75		1381.43	1459.74	1407.38	1418.64	1422.88	1430.78	1430.78	1430.7	1440.87	1447.66	1449.72	1451.48	1454.96	1453.82	1449.46	1442.97	1437.97	1432.27	1423.19	1414.05	1402.22	1392.46	1382.2	1369.03	1354.49	1332.26	1306.74	1267.23	1220.26	1166.43	1107.31	1046.46	989.922	933.276	877.32	822.396	769.041	717.715	668.868	622.662	579.225	538.37	500.261	464.538	431.161	399.872
2	SSP1	UF=0.9		1381.43	1459.74	1407.38	1418.64	1422.88	1430.78	1430.78	1430.7	1440.87	1447.66	1449.72	1451.48	1454.96	1453.81	1449.46	1442.97	1437.97	1432.27	1423.13	1413.88	1401.9	1391.85	1381.12	1366.99	1350.21	1325.19	1294.24	1248.97	1194.76	1133.42	1066.42	997.456	932.593	867.389	802.657	738.735	676.182	615.776	558.071	503.344	452.045	404.165	359.933	318.789	280.534	212
3	SSP1	UF=0.8		1381.43	1459.74	1407.38	1418.64	1422.88	1430.78	1430.78	1430.7	1440.87	1447.66	1449.72	1451.48	1454.96	1453.82	1449.46	1442.98	1437.98	1433.45	1425.83	1418.4	1408.54	1401.01	1393.32	1383.7	1374.35	1360.56	1347.71	1324.85	1297.54	1264.26	1226.11	1185.71	1149.47	1112.68	1076.71	1041.48	1008	976.201	946.773	919.541	894.957	872.777	853.499	836.46	821.682	808.84
4	SSP1	UF=0.7	const. sales	1381.43	1459.74	1407.38	1418.64	1422.88	1430.78	1430.78	1430.7	1440.87	1447.66	1449.72	1451.48	1454.96	1453.81	1449.46	1442.98	1437.98	1433.45	1425.81	1418.28	1408.29	1400.53	1392.66	1382.52	1372.45	1356.61	1341.63	1314.25	1282.51	1243.07	1198.85	1151.58	1108.57	1064.48	1020.95	977.86	936.506	896.879	859.874	825.345	793.815	765.02	739.493	716.55	696.225	678.162
5	SSP1	UF=0.9	const. sales	1381.43	1459.74	1407.38	1418.64	1422.88	1430.78	1430.78	1430.7	1440.87	1447.66	1449.72	1451.48	1454.96	1453.82	1449.46	1442.98	1438	1434.64	1428.4	1423.05	1415.17	1409.74	1404.12	1397.86	1392.07	1383.46	1377.3	1364.97	1350.46	1334.11	1314.32	1294.65	1279.66	1265.08	1251.13	1238.34	1226.88	1216.89	1208.37	1201.45	1196.12	1192.38	1190.48	1189.99	1190.81	1192.84
6	SSP1	UF=0.7	el. grid	1381.43	1459.74	1407.38	1418.64	1422.88	1430.78	1430.78	1430.7	1440.87	1447.66	1449.72	1451.48	1454.96	1453.82	1449.46	1442.98	1438	1434.63	1428.39	1422.97	1414.96	1409.37	1403.5	1396.86	1390.41	1380.54	1372.77	1357.52	1339.82	1318.73	1293.97	1268.47	1247.38	1226.34	1205.73	1186.22	1167.88	1151.25	1136.3	1123.32	1112.22	1103.12	1096.16	1091	1087.47	1085.51
7	SSP1	UF=0.9	el. grid	1381.43	1459.74	1407.38	1418.64	1422.88	1430.78	1430.78	1430.7	1440.87	1447.66	1449.72	1451.48	1454.96	1453.82	1449.46	1442.97	1437.97	1432.27	1423.18	1413.99	1402.12	1392.25	1381.84	1368.34	1353.2	1329.97	1302.81	1261.1	1211.36	1154.33	1091.72	1027.1	966.612	905.814	845.561	786.184	728.261	672.457	619.348	568.958	521.364	476.68	435.342	396.83	360.947	327.419
8	SSP2	UF=0.6		1381.43	1459.74	1407.38	1418.64	1422.88	1430.78	1430.78	1430.7	1440.87	1447.66	1449.72	1451.48	1454.96	1453.82	1449.46	1442.98	1437.98	1433.45	1425.83	1418.37	1408.47	1400.87	1393.12	1383.34	1373.76	1359.46	1345.93	1321.82	1292.96	1257.56	1216.99	1173.79	1134.56	1094.47	1054.99	1016.23	978.939	943.435	910.28	879.521	851.451	825.999	803.531	783.511	765.859	750.334
9	SSP2	UF=0.75		1381.43	1459.74	1407.38	1418.64	1422.88	1430.78	1430.78	1430.7	1440.87	1447.66	1449.72	1451.48	1454.96	1453.82	1449.46	1442.98	1438	1434.63	1428.4	1423.02	1415.09	1409.6	1403.88	1397.48	1391.43	1382.43	1375.67	1362.41	1346.69	1328.67	1306.95	1284.96	1267.46	1250.13	1233.36	1217.59	1203.12	1190.11	1178.7	1168.98	1160.99	1154.72	1150.45	1147.72	1146.45	1146.53
10	SSP2	UF=0.675		1381.43	1459.74	1407.38	1418.64	1422.88	1430.78	1430.78	1430.7	1440.87	1447.66	1449.72	1451.48	1454.96	1453.82	1449.46	1442.97	1437.97	1431.31	1420.64	1408.79	1395.49	1383.42	1370.18	1354.26	1337.07	1312.51	1285.22	1244.54	1197.69	1144.75	1086.83	1027.29	972.115	916.639	861.461	806.964	753.649	702.034	652.417	604.953	559.963	517.747	478.715	442.297	408.329	376.57
11	SSP2	UF=0.6	const. sales	1381.43	1459.74	1407.38	1418.64	1422.88	1430.78	1430.78	1430.7	1440.87	1447.66	1449.72	1451.48	1454.96	1453.81	1449.46	1442.97	1437.97	1431.3	1420.55	1408.6	1395.14	1382.78	1369.08	1352.22	1333.46	1306.52	1275.51	1230.29	1177.78	1118.72	1054.23	987.74	925.305	862.194	799.087	736.338	674.288	613.759	555.664	500.499	448.582	399.98	355.067	313.287	274.482	238.402
12	SSP2	UF=0.75	const. sales	1381.43	1459.74	1407.38	1418.64	1422.88	1430.78	1430.78	1430.7	1440.87	1447.66	1449.72	1451.48	1454.96	1453.82	1449.46	1442.98	1437.98	1432.37	1423.07	1412.99	1401.41	1391.22	1380.26	1367.63	1355.16	1338.82	1323.18	1299.48	1270.46	1237.72	1198.61	1158.27	1121.42	1084.31	1047.1	1010.58	975.028	940.927	908.525	878.125	849.941	824.236	801.404	781.001	762.95	747.122
13	SSP2	UF=0.6	el. grid	1381.43	1459.74	1407.38	1418.64	1422.88	1430.78	1430.78	1430.7	1440.87	1447.66	1449.72	1451.48	1454.96	1453.81	1449.46	1442.98	1437.98	1432.36	1423.04	1412.75	1401.12	1390.72	1379.58	1366.45	1353.35	1335.62	1318.27	1291.46	1259	1221.28	1177.13	1130.82	1088	1044.37	1000.57	957.062	914.385	873.131	833.82	796.686	762.04	729.962	700.931	674.456	650.496	628.869
14	SSP2	UF=0.75	el. grid	1381.43	1459.74	1407.38	1418.64	1422.88	1430.78	1430.78	1430.7	1440.87	1447.66	1449.72	1451.48	1454.96	1453.82	1449.46	1442.98	1438	1433.43	1425.36	1417.82	1406.84	1398.74	1389.82	1380.16	1370.66	1358.85	1349.09	1333.51	1315.98	1296.93	1274.18	1251.65	1233.76	1216.38	1199.34	1183.38	1168.54	1155.08	1143	1132.51	1123.63	1116.38	1111.08	1107.26	1104.83	1103.69
15	SSP5	UF=0.45		1381.43	1459.74	1407.38	1418.64	1422.88	1430.78	1431	1431	1441	1448	1450	1451	1455	1454	1449	1443	1438	1433	1425	1418	1407	1398	1389	1379	1369	1356	1345	1328	1307	1285	1257	1230	1207	1184	1160	1138	1116	1096	1077	1061	1046	1033	1022	1014	1007	1002
16	SSP5	UF=0.6		1381.43	1459.74	1407.38	1418.64	1422.88	1430.78	1430.78	1430.7	1440.87	1447.66	1449.72	1451.48	1454.96	1453.82	1449.46	1442.97	1437.97	1432.27	1423.19	1414.05	1402.23	1392.47	1382.22	1369.06	1354.54	1332.36	1306.9	1267.48	1220.65	1167	1108.08	1047.46	991.187	934.828	879.178	824.579	771.566	720.595	672.113	626.28	583.226	542.764	505.051	469.72	436.736	405.843
17	SSP5	UF=0.525		1381.43	1459.74	1407.38	1418.64	1422.88	1430.78	1430.78	1430.7	1440.87	1447.66	1449.72	1451.48	1454.96	1453.81	1449.46	1442.97	1437.97	1432.27	1423.13	1413.88	1401.91	1391.86	1381.14	1367.03	1350.28	1325.31	1294.45	1249.31	1195.28	1134.16	1067.43	998.758	934.225	869.381	805.039	741.532	679.419	619.475	562.248	508	457.181	409.785	366.041	325.386	287.622	252.457
18	SSP5	UF=0.45	const. sales	1381.43	1459.74	1407.38	1418.64	1422.88	1430.78	1430.78	1430.7	1440.87	1447.66	1449.72	1451.48	1454.96	1453.82	1449.46	1442.98	1437.98	1433.45	1425.83	1418.42	1408.57	1401.07	1393.42	1383.85	1374.57	1360.9	1348.23	1325.66	1298.77	1266.08	1228.64	1189.11	1153.88	1118.32	1083.53	1049.7	1017.56	987.298	959.313	933.663	910.569	889.973	872.202	856.731	843.463	832.177
19	SSP5	UF=0.6	const. sales	1381.43	1459.74	1407.38	1418.64	1422.88	1431	1430.78	1430.7	1440.87	1447.66	1449.72	1451.48	1454.96	1453.81	1449.46	1442.98	1437.98	1433.45	1425.81	1418.3	1408.32	1400.6	1392.76	1382.68	1372.7	1357.02	1342.26	1315.29	1284.08	1245.4	1202.09	1155.91	1114.13	1071.43	1029.4	987.937	948.333	910.504	875.378	842.753	813.179	786.346	762.814	741.862	723.553	707.504
20	SSP5	UF=0.45	el. grid	1381.43	1459.74	1407.38	1418.64	1422.88	1430.78	1430.78	1430.7	1440.87	1447.66	1449.72	1451.48	1454.96	1453.82	1449.46	1442.98	1438	1434.64	1428.4	1423.06	1415.2	1409.8	1404.22	1398.01	1392.29	1383.78	1377.78	1365.65	1351.45	1335.5	1316.22	1297.17	1282.88	1269.07	1255.96	1244.05	1233.51	1224.47	1216.93	1211.02	1206.7	1204.01	1203.15	1203.71	1205.59	1208.68
21	SSP5	UF=0.6	el. grid	1381.43	1459.74	1407.38	1418.64	1422.88	1430.78	1430.78	1430.7	1440.87	1447.66	1449.72	1451.48	1454.96	1453.82	1449.46	1442.98	1438	1434.63	1428.39	1422.98	1414.99	1409.43	1403.61	1397.03	1390.67	1380.92	1373.36	1358.41	1341.13	1320.63	1296.6	1271.99	1251.93	1232.06	1212.73	1194.59	1177.72	1162.61	1149.23	1137.87	1128.43	1121	1115.74	1112.29	1110.48	1110.24
	2005 level			1381.43	1381.43	1381.43	1381.43	1381.43	1381.43	1381.43	1381.43	1381.43	1381.43	1381.43	1381.43	1381.43	1381.43	1381.43	1381.43	1381.43	1381.43	1381.43	1381.43	1381.43	1381.43	1381.43	1381.43	1381.43	1381.43	1381.43	1381.43	1381.43	1381.43	1381.43	1381.43	1381.43	1381.43	1381.43	1381.43	1381.43	1381.43	1381.43	1381.43	1381.43	1381.43	1381.43	1381.43	1381.43	1381.43
	80% below 2005			276.287	276.287	276.287	276.287	276.287	276.287	276.287	276.287	276.287	276.287	276.287	276.287	276.287	276.287	276.287	276.287	276.287	276.287	276.287	276.287	276.287	276.287	276.287	276.287	276.287	276.287	276.287	276.287	276.287	276.287	276.287	276.287	276.287	276.287	276.287	276.287	276.287	276.287	276.287	276.287	276.287	276.287	276.287	276.287	276.287	276.287
